# Supplementary material for: Comparisons of microRNA Patterns in Plasma before and after Tumor Removal Reveal New Biomarkers of Lung Squamous Cell Carcinoma
Source: PLoS One. 2013 Oct 9;8(10):e78649. doi: 10.1371/journal.pone.0078649 (PMC3793941; doi:10.1371/journal.pone.0078649)
Supplement: Table S1 — Summary for the patients participated in the study. (XLSX) [file pone.0078649.s003.xlsx]

## Sheet: Sup.Tab.1
Sex	Age	Diagnosis	Localization	T	N	M	Stage	Differentiation
M	46	SCC	Lung	2	0	0	I	Moderate
M	56	SCC	Lung	2	1	0	IIB	Moderate
M	55	SCC	Lung	2	0	0	I	Moderate
M	59	SCC	Lung	2	2	0	IIIA	Low
M	48	SCC	Lung	2	1	0	IIB	Low/moderate
M	66	SCC	Lung	2	0	0	IIA	Moderate
M	57	SCC	Lung	n/d	n/d	n/d	n/d	Moderate
M	74	SCC	Lung	2	1	0	IIB	Moderate
M	63	SCC	Lung	1	0	0	n/d	Moderate
M	65	SCC	Lung	1	0	0	I	Moderate
M	55	SCC	Lung	1	0	0	I	High
M	78	SCC	Lung	n/d	n/d	n/d	IA	n/d
M	74	SCC	Lung	2	1	0	IIB	Moderate
M	60	SCC	Lung	2	2	0	IIIA	Moderate
M	47	SCC	Lung	2	1	0	IIB	Low
M	59	SCC	Lung	1	2	0	IIIA	Moderate
M	66	SCC	Lung	2	0	0	I	Moderate
M	57	SCC	Lung	2	2	0	IIIA	Moderate
M	56	SCC	Lung	2	2	0	IIIA	Low
M	n/d	SCC	Lung	3	1	0	IIIB	Moderate
M	53	SCC	Lung	2	0	0	n/d	Low-moderate
M	69	SCC	Lung	3	2	0	IIIA	Low
M	59	SCC	Lung	2	1	0	IIB	Moderate
M	66	SCC	Lung	3	2	0	IIIA	Moderate
M	54	SCC	Lung	3	3	0	IIIA	Moderate
M	60	SCC	Lung	3	0	0	IIB	Moderate
F	49	SCC	Lung	2	0	0	?	Moderate
M	77	SCC	Lung	4	2	0	IIIB	Moderate
M	53	SCC	Lung	4	2	0	IIIB	Moderate
M	46	SCC	Lung	4	2	0	IIIB	Low
M	n/d	SCC	Lung	4	0	0	IIIA	Moderate
F	45	N/Ca	Lung	-	-	-	-	-
M	29	Carcinoid	Lung	-	-	-	-	-
F	48	Hamartoma	Lung	-	-	-	-	-
M	64	SCC	Esophagus	3	0	0	n/d	Moderate
M	61	SCC	Esophagus	4	1	0	n/d	n/d
M	30	healthy	-	-	-	-	-	-
F	29	healthy	-	-	-	-	-	-
