# Supplementary material for: Comparisons of microRNA Patterns in Plasma before and after Tumor Removal Reveal New Biomarkers of Lung Squamous Cell Carcinoma
Source: PLoS One. 2013 Oct 9;8(10):e78649. doi: 10.1371/journal.pone.0078649 (PMC3793941; doi:10.1371/journal.pone.0078649)
Supplement: Table S2 — Results of additional validation for selected miRNAs. Mean Ct values are shown for pre- and post-operative samples. “-” indicates no detection (Ct>42). (XLSX) [file pone.0078649.s004.xlsx]

## Sheet: Sup.Tab.2
Sex	Age	Diagnosis	Localization	miR-205		miR-30b		miR-451
				Pre	Post	Pre	Post	Pre	Post
F	48	Hamartoma	Lung	-	-	31.6	-	26.4	38.9
M	64	SCC	Esophagus	-	-	37	34.4	30.5	30.8
M	61	SCC	Esophagus	-	39.5	32.9	36.9	28.4	31.3
M	30	healthy		-		30.5		32.1
F	29	healthy		-		32.4		30.6
